# Supplementary material for: Pathogenesis of Human Papillomaviruses Requires the ATR/p62 Autophagy-Related Pathway
Source: mBio. 2020 Aug 12;11(4):e01628-20. doi: 10.1128/mBio.01628-20 (PMC7439466; doi:10.1128/mBio.01628-20)
Supplement: TABLE S1 [file mBio.01628-20-st001.xlsx]

## Sheet: pathway-comp
Â© 2000-2016 QIAGEN. All rights reserved.
Canonical Pathway	comp 1	comp 2	comp 3	comp 4		comp 1	shATR#2_diff_0 vs TRC_diff_0
Aryl Hydrocarbon Receptor Signaling	6.4499	3.87778	2.65092	6.46567		comp 2	shATR#4_diff_0 vs TRC_diff_0
Hepatic Fibrosis / Hepatic Stellate Cell Activation	3.87317	4.25097	3.43842	5.33596		comp 3	shATR#2_diff_72 vs TRC_diff_72
EIF2 Signaling	0	0	0	16.6668		comp 4	shATR#4_diff_72 vs TRC_diff_72
GADD45 Signaling	0.646684	3.92182	5.25546	6.78313
Interferon Signaling	0.290396	10.7089	0	4.75572
p53 Signaling	2.6531	4.45649	2.28582	4.84336
Estrogen-mediated S-phase Entry	0.99177	3.10921	4.38114	5.13436
Role of CHK Proteins in Cell Cycle Checkpoint Control	0.582935	2.08204	2.37045	7.33207
Cell Cycle Control of Chromosomal Replication	0	0.354731	0	11.9779
Molecular Mechanisms of Cancer	4.15314	2.99421	3.62929	0.971031
Role of Macrophages, Fibroblasts and Endothelial Cells in Rheumatoid Arthritis	5.65417	3.16464	0.957709	1.96293
Cyclins and Cell Cycle Regulation	1.14779	2.97336	3.88657	3.30374
Noradrenaline and Adrenaline Degradation	4.58214	3.15401	0.474962	3.04972
Cell Cycle: G2/M DNA Damage Checkpoint Regulation	0.387284	3.58278	2.7254	4.5048
Fatty Acid Î±-oxidation	4.98624	2.44584	1.73803	1.97701
VDR/RXR Activation	1.54346	2.97336	3.32261	2.901
Ethanol Degradation II	4.92761	2.2322	0.543353	2.89704
Pancreatic Adenocarcinoma Signaling	2.86925	2.09251	2.86255	2.21471
Role of Pattern Recognition Receptors in Recognition of Bacteria and Viruses	2.04042	4.103	2.02453	1.84714
Antigen Presentation Pathway	0.595732	6.63283	0.434758	2.29011
Regulation of the Epithelial-Mesenchymal Transition Pathway	3.6741	1.15317	3.2359	1.85937
Colorectal Cancer Metastasis Signaling	4.07895	2.04024	2.10347	1.58586
Histamine Degradation	4.42163	2.10737	1.27356	1.81757
Role of BRCA1 in DNA Damage Response	0	1.37209	0.771169	7.24433
Cell Cycle: G1/S Checkpoint Regulation	1.54448	2.05223	2.47725	2.88394
Acute Phase Response Signaling	6.45757	0.954828	0.407481	0.982742
Ethanol Degradation IV	3.49244	2.08052	0.457287	2.76191
Role of Osteoblasts, Osteoclasts and Chondrocytes in Rheumatoid Arthritis	3.7058	1.72891	2.14632	1.18321
Dopamine Degradation	3.49359	3.17736	0.291643	1.70647
Oxidative Ethanol Degradation III	4.06382	1.85838	0.583279	2.13289
Putrescine Degradation III	3.75823	2.31461	0.51536	1.83525
ATM Signaling	0.770612	1.66338	1.04994	4.9253
Human Embryonic Stem Cell Pluripotency	1.81428	1.90947	2.87694	1.70222
Mitotic Roles of Polo-Like Kinase	0	0.980045	2.47725	4.81619
Hereditary Breast Cancer Signaling	1.18634	0.951866	1.203	4.85232
Ovarian Cancer Signaling	2.10676	2.10078	2.77158	1.18014
DNA damage-induced 14-3-3Ïƒ Signaling	0.220818	3.07365	2.40684	2.44769
Tryptophan Degradation X (Mammalian, via Tryptamine)	3.62096	2.19321	0.485226	1.70579
PCP pathway	3.86331	1.70133	1.1648	1.19927
Cell Cycle Regulation by BTG Family Proteins	0	1.49261	3.87022	2.5139
Agranulocyte Adhesion and Diapedesis	2.0516	1.6559	3.25055	0.81651
IL-6 Signaling	6.9304	0.338194	0.33336	0
NF-ÎºB Signaling	4.01205	2.11627	0.815112	0.534975
Role of NANOG in Mammalian Embryonic Stem Cell Pluripotency	2.79867	1.43088	2.78491	0.397448
Glioblastoma Multiforme Signaling	2.09922	1.62725	2.66079	0.926352
Death Receptor Signaling	1.1824	4.93688	0	1.16247
PTEN Signaling	4.35983	0.584631	1.66828	0.532943
Xenobiotic Metabolism Signaling	3.71598	1.08366	0.646049	1.66229
Activation of IRF by Cytosolic Pattern Recognition Receptors	0.815677	4.30629	0.330742	1.61089
Bladder Cancer Signaling	2.14035	2.86898	0.891356	0.91618
Serotonin Degradation	3.16081	2.05223	0	1.43357
Glioma Signaling	2.27134	0.580414	2.78368	0.766246
Atherosclerosis Signaling	1.48341	0.671661	2.24019	1.91522
STAT3 Pathway	4.47917	0.490392	0.876842	0.414252
HMGB1 Signaling	4.89636	0.298292	0.629363	0.433172
iNOS Signaling	1.82481	1.46993	0.334876	2.60472
Dendritic Cell Maturation	2.60202	2.23379	0.304019	1.09244
Role of IL-17A in Psoriasis	0.330661	1.63325	3.23551	0.953778
Communication between Innate and Adaptive Immune Cells	1.03419	3.58089	0.462217	1.06392
IL-15 Signaling	4.95364	0.632382	0.548663	0
Role of IL-17A in Arthritis	2.94669	0.857303	2.28043	0
Role of Tissue Factor in Cancer	4.35983	0.970159	0.40618	0.312803
4-hydroxyproline Degradation I	2.65187	0.769217	0.945798	1.66574
Chronic Myeloid Leukemia Signaling	3.46587	0.360574	0.83291	1.36828
Pyridoxal 5'-phosphate Salvage Pathway	2.57025	0.980045	1.53104	0.900015
Inflammasome pathway	1.80787	2.08052	0.91849	1.11798
Small Cell Lung Cancer Signaling	1.35012	1.46613	1.61783	1.46992
Prolactin Signaling	3.29696	1.84215	0.270502	0.478996
TREM1 Signaling	2.25831	2.50862	0.411077	0.654061
IL-8 Signaling	2.99414	1.36708	1.17703	0.288015
Granulocyte Adhesion and Diapedesis	2.67499	0.523068	2.10621	0.518821
ILK Signaling	1.40859	0.720727	2.37924	1.31366
PDGF Signaling	3.52055	0.990787	0.811639	0.467183
Notch Signaling	1.01992	0.972771	2.95491	0.777581
Virus Entry via Endocytic Pathways	1.65141	1.16742	1.45007	1.4102
Granzyme A Signaling	0	1.85838	0.193624	3.60277
Type I Diabetes Mellitus Signaling	1.93969	3.00569	0	0.68331
Mouse Embryonic Stem Cell Pluripotency	2.87336	0.479136	1.71511	0.558383
Axonal Guidance Signaling	1.96205	1.65068	1.9731	0
Glutaryl-CoA Degradation	0.968405	0.537154	0.816756	3.23038
ErbB Signaling	4.32084	0.441097	0.688469	0
Retinoic acid Mediated Apoptosis Signaling	0.283427	4.50416	0	0.647306
HER-2 Signaling in Breast Cancer	2.07138	0.802077	1.87878	0.66763
Wnt/Î²-catenin Signaling	0.585344	2.48852	0.763282	1.58195
HGF Signaling	3.01629	1.34325	0.655332	0.387279
NRF2-mediated Oxidative Stress Response	1.73651	0.605788	1.27824	1.7516
LXR/RXR Activation	2.32564	0.92498	0.772409	1.33372
Production of Nitric Oxide and Reactive Oxygen Species in Macrophages	3.10587	0.720727	0.48091	0.994391
CD40 Signaling	3.60535	0.421956	0.791229	0.469144
Neuroprotective Role of THOP1 in Alzheimer's Disease	0.244373	2.66769	1.0889	1.22371
IL-17A Signaling in Gastric Cells	2.25074	1.18083	1.26102	0.519916
Tec Kinase Signaling	3.8702	0.778838	0.558693	0
IGF-1 Signaling	3.33615	1.31473	0.556087	0
IL-17 Signaling	2.17579	1.42948	1.5859	0
Toll-like Receptor Signaling	2.13858	1.56923	0	1.4749
JAK/Stat Signaling	3.88079	0.928938	0.270502	0
Crosstalk between Dendritic Cells and Natural Killer Cells	0.894483	3.12617	0.377911	0.640732
Acute Myeloid Leukemia Signaling	2.00487	0	2.22397	0.786443
Adipogenesis pathway	1.02139	2.87232	0.438388	0.660484
TGF-Î² Signaling	2.10555	0.611361	1.52399	0.695485
Ceramide Signaling	2.35984	0.912259	0.336527	1.31385
Salvage Pathways of Pyrimidine Ribonucleotides	1.9407	1.19611	1.0558	0.727685
Regulation of eIF4 and p70S6K Signaling	0.726238	0	0	4.16651
ErbB4 Signaling	3.38343	0.548295	0.947167	0
phagosome formation	1.6959	0.652487	2.15018	0.371314
Oncostatin M Signaling	3.04561	0.445019	1.34027	0
Growth Hormone Signaling	2.83942	0.984693	1.00195	0
Antiproliferative Role of TOB in T Cell Signaling	0.456509	1.11966	1.20818	2.03452
Reelin Signaling in Neurons	2.8916	0	0.774432	1.12346
LPS-stimulated MAPK Signaling	3.72115	0.631284	0.412066	0
Mismatch Repair in Eukaryotes	0.268337	0.373298	0.209025	3.86943
IL-12 Signaling and Production in Macrophages	3.33635	0.675758	0	0.673495
Superpathway of Serine and Glycine Biosynthesis I	0	1.72703	0	2.95617
Role of JAK1 and JAK3 in Î³c Cytokine Signaling	3.43905	0.80161	0.424445	0
Basal Cell Carcinoma Signaling	0.644977	1.39187	1.73447	0.893013
Caveolar-mediated Endocytosis Signaling	0.362975	0.749363	1.26668	2.23856
mTOR Signaling	0	0	0.463559	4.13059
Neurotrophin/TRK Signaling	3.07234	0.438189	0.548663	0.492399
Retinoate Biosynthesis I	1.24736	1.27808	1.49272	0.523148
LPS/IL-1 Mediated Inhibition of RXR Function	2.33103	1.12002	0	1.05162
Factors Promoting Cardiogenesis in Vertebrates	1.22797	1.29137	1.46455	0.488553
Inhibition of Angiogenesis by TSP1	3.21354	0.258388	0.248292	0.742885
Airway Pathology in Chronic Obstructive Pulmonary Disease	1.28705	1.55227	1.12304	0.477325
Graft-versus-Host Disease Signaling	0.462136	2.34302	0.32077	1.3032
Altered T Cell and B Cell Signaling in Rheumatoid Arthritis	1.01293	2.61588	0.449156	0.348475
Glycine Degradation (Creatine Biosynthesis)	1.03504	0.769217	0.945798	1.66574
Role of IL-17F in Allergic Inflammatory Airway Diseases	0.896641	1.58304	1.05267	0.859361
EGF Signaling	3.49583	0.59037	0.246996	0
FcÎ³RIIB Signaling in B Lymphocytes	3.1154	0.478609	0.70904	0
PI3K/AKT Signaling	2.29534	0.276853	1.27789	0.366249
Erythropoietin Signaling	3.49876	0.391129	0.307877	0
Thrombopoietin Signaling	3.05138	0.659212	0.482368	0
Ephrin A Signaling	1.64838	0	2.11662	0.413168
IL-9 Signaling	2.31494	0.429146	0.920966	0.470178
Tight Junction Signaling	1.91239	0.38943	0.424518	1.38548
Estrogen Biosynthesis	1.49349	0.930159	1.16584	0.492978
Glucocorticoid Receptor Signaling	2.35841	0.861392	0.405537	0.4245
Germ Cell-Sertoli Cell Junction Signaling	2.96359	0	0.399188	0.679264
nNOS Signaling in Skeletal Muscle Cells	0.855419	0.44602	1.35178	1.36455
Role of RIG1-like Receptors in Antiviral Innate Immunity	0.896641	1.58304	0	1.50957
Macropinocytosis Signaling	1.85345	0.740082	1.00195	0.385321
Tryptophan Degradation III (Eukaryotic)	0.613787	0.583182	0.485226	2.285
Actin Cytoskeleton Signaling	3.06454	0.378104	0.500126	0
PEDF Signaling	2.2119	0.672913	0.436451	0.608316
Adenine and Adenosine Salvage III	1.5309	0.368031	1.36051	0.664791
HIF1Î± Signaling	1.06191	1.37307	1.18291	0.302054
Prostate Cancer Signaling	1.16028	1.48645	0.774432	0.42681
PPAR Signaling	2.47042	0.75594	0	0.614759
Wnt/Ca+ pathway	0.565724	2.02254	0	1.22622
Serine Biosynthesis	0	2.21192	0	1.59971
UVA-Induced MAPK Signaling	1.67816	1.47434	0	0.65245
IL-4 Signaling	2.14035	0.447244	1.20103	0
IL-15 Production	0.875967	0.66592	0.325292	1.91784
RAR Activation	2.12266	0.966075	0.690896	0
Glioma Invasiveness Signaling	1.76778	0.363933	1.29687	0.341452
Fatty Acid Î²-oxidation I	0.777273	0.909173	0	2.07986
Non-Small Cell Lung Cancer Signaling	1.99021	0.611126	0.533234	0.629551
Purine Nucleotides De Novo Biosynthesis II	1.03424	0	0.879551	1.83686
Cholecystokinin/Gastrin-mediated Signaling	3.0315	0.259868	0.424949	0
PAK Signaling	3.07255	0	0.641349	0
Inhibition of Matrix Metalloproteases	0.574163	0.607441	1.16584	1.3596
ErbB2-ErbB3 Signaling	2.34254	0	1.35957	0
UVC-Induced MAPK Signaling	3.16869	0.497981	0	0
Oxidative Phosphorylation	0.655838	0	2.99403	0
Estrogen-Dependent Breast Cancer Signaling	1.54346	0.271812	0.791229	1.03374
Protein Citrullination	0.667709	1.18018	1.51966	0.260951
p38 MAPK Signaling	2.90526	0	0	0.718898
Sphingosine and Sphingosine-1-phosphate Metabolism	0	1.55227	2.05116	0
UVB-Induced MAPK Signaling	2.43055	0.428742	0.729532	0
BER pathway	0.355974	0	0	3.23038
IL-17A Signaling in Fibroblasts	1.6328	1.06447	0	0.880311
The Visual Cycle	0.646684	1.08343	0.51536	1.30815
Cancer Drug Resistance By Drug Efflux	2.71302	0	0.807467	0
OX40 Signaling Pathway	0.325387	2.14345	0	1.04684
IL-2 Signaling	2.52262	0.465044	0.498043	0
TNFR1 Signaling	2.20854	1.26914	0	0
Isoleucine Degradation I	0.307843	0.44602	0.70975	1.98267
Neuregulin Signaling	2.14035	0.298656	0.412066	0.557715
Apoptosis Signaling	0.913188	1.97822	0	0.510747
Induction of Apoptosis by HIV1	0.837456	1.46521	0	1.07507
CD27 Signaling in Lymphocytes	1.4913	0.318403	0	1.52318
NGF Signaling	2.94177	0	0	0.3559
Purine Nucleotides Degradation II (Aerobic)	0.220818	0.626404	0	2.44769
Signaling by Rho Family GTPases	2.49817	0	0.718027	0
Cytotoxic T Lymphocyte-mediated Apoptosis of Target Cells	0.362413	2.32251	0	0.523148
Endothelin-1 Signaling	1.87737	0.862669	0.419224	0
RANK Signaling in Osteoclasts	2.15479	0	0.44786	0.550321
Renin-Angiotensin Signaling	2.83372	0.305861	0	0
phagosome maturation	0	1.06181	1.30619	0.758391
PI3K Signaling in B Lymphocytes	2.23597	0.860668	0	0
Cdc42 Signaling	1.07182	1.42955	0.31711	0.272501
BMP signaling pathway	1.63543	0	1.18044	0.272668
Calcium-induced T Lymphocyte Apoptosis	0.815677	1.4207	0.566065	0.276542
PKCÎ¸ Signaling in T Lymphocytes	1.76695	1.00479	0	0.296985
Huntington's Disease Signaling	1.47175	0.792677	0.501172	0.278575
NF-ÎºB Activation by Viruses	1.69698	0.447244	0.891356	0
Myc Mediated Apoptosis Signaling	2.25831	0.363933	0.411077	0
Oleate Biosynthesis II (Animals)	0.416008	1.27954	0	1.33034
Methylglyoxal Degradation III	2.0078	0.654191	0	0.352133
Nur77 Signaling in T Lymphocytes	0.336865	1.76428	0.427086	0.425751
CCR3 Signaling in Eosinophils	2.59791	0	0.341764	0
Mitochondrial Dysfunction	0.422641	0	2.44772	0
Choline Biosynthesis III	0	1.63325	0.265668	0.953778
Pyrimidine Deoxyribonucleotides De Novo Biosynthesis I	0	0	0.407145	2.43789
GDNF Family Ligand-Receptor Interactions	2.52679	0.283508	0	0
Role of NFAT in Cardiac Hypertrophy	2.4257	0	0.372557	0
TNFR2 Signaling	1.38623	1.00813	0	0.403367
Fc Epsilon RI Signaling	2.3875	0	0.40618	0
Î³-glutamyl Cycle	1.43023	0.781402	0.209025	0.371914
Cardiac Hypertrophy Signaling	2.47124	0	0.311755	0
IL-17A Signaling in Airway Cells	1.99021	0	0.791229	0
FGF Signaling	2.00487	0.388137	0.367136	0
IL-10 Signaling	2.34254	0	0	0.381187
SAPK/JNK Signaling	2.02892	0.689468	0	0
IL-3 Signaling	2.24868	0	0.449156	0
dTMP De Novo Biosynthesis	0	0	0	2.68729
Folate Polyglutamylation	0	0	0	2.68729
IL-1 Signaling	1.9725	0.374502	0	0.326865
Role of JAK family kinases in IL-6-type Cytokine Signaling	2.25074	0.412418	0	0
PPARÎ±/RXRÎ± Activation	2.26622	0.38943	0	0
Melanoma Signaling	1.35251	0.260523	1.00037	0
Role of PKR in Interferon Induction and Antiviral Response	0.53369	1.64319	0	0.429279
Ceramide Degradation	0	1.02998	1.36051	0.211315
CD28 Signaling in T Helper Cells	1.43994	0.637519	0.50206	0
14-3-3-mediated Signaling	2.09443	0	0.469249	0
Antiproliferative Role of Somatostatin Receptor 2	2.17765	0	0.385571	0
VEGF Family Ligand-Receptor Interactions	2.54739	0	0	0
p70S6K Signaling	2.06725	0.428562	0	0
Rac Signaling	2.4836	0	0	0
GÎ±12/13 Signaling	2.47259	0	0	0
Breast Cancer Regulation by Stathmin1	0.793464	0.360521	1.3114	0
Heme Biosynthesis from Uroporphyrinogen-III I	0.754502	1.37592	0	0.327432
Phenylethylamine Degradation I	0.754502	1.37592	0	0.327432
Allograft Rejection Signaling	0	2.0632	0	0.387571
FLT3 Signaling in Hematopoietic Progenitor Cells	1.82092	0.34872	0.279417	0
Choline Degradation I	0	0.769217	0	1.66574
DNA Double-Strand Break Repair by Non-Homologous End Joining	0	0.44602	0	1.98267
Ketolysis	0	0	0.464019	1.94973
ERK/MAPK Signaling	1.58762	0.508629	0.310972	0
Autoimmune Thyroid Disease Signaling	0	1.98534	0	0.373353
N-acetylglucosamine Degradation II	0	1.37592	0	0.976459
Role of MAPK Signaling in the Pathogenesis of Influenza	1.32988	0.363933	0.650942	0
Paxillin Signaling	1.82712	0	0.505262	0
Leukocyte Extravasation Signaling	1.46708	0	0.838644	0
T Helper Cell Differentiation	2.29997	0	0	0
Valine Degradation I	0	0.314251	0	1.97701
Urate Biosynthesis/Inosine 5'-phosphate Degradation	0	0.912198	0	1.36455
B Cell Receptor Signaling	1.89835	0	0	0.368833
fMLP Signaling in Neutrophils	1.57432	0.295912	0.396348	0
GM-CSF Signaling	1.66744	0	0.597635	0
Granzyme B Signaling	0	0.373298	0.209025	1.66996
T Cell Receptor Signaling	1.88253	0	0.353069	0
ERK5 Signaling	1.54448	0	0	0.682777
Role of NFAT in Regulation of the Immune Response	1.62324	0.600335	0	0
CNTF Signaling	1.64838	0	0.566065	0
Type II Diabetes Mellitus Signaling	2.20689	0	0	0
Thio-molybdenum Cofactor Biosynthesis	1.32571	0	0	0.832807
Superpathway of Cholesterol Biosynthesis	0	0.360334	0.325292	1.44851
CCR5 Signaling in Macrophages	1.41744	0.411603	0.256192	0
Glutathione Biosynthesis	0	1.65062	0	0.421046
P2Y Purigenic Receptor Signaling Pathway	2.04042	0	0	0
Integrin Signaling	1.627	0	0.330054	0
Melanocyte Development and Pigmentation Signaling	1.45017	0	0.497201	0
Mevalonate Pathway I	0	0	0.289	1.6579
Ketogenesis	0	0.217179	0.34494	1.33034
Phospholipase C Signaling	1.58277	0.306668	0	0
Glutathione-mediated Detoxification	0	0	1.31698	0.565881
Superpathway of Geranylgeranyldiphosphate Biosynthesis I (via Mevalonate)	0	0	0.209025	1.66996
Unfolded protein response	0	0.478609	0	1.39702
VEGF Signaling	1.32968	0.269722	0.274163	0
FAK Signaling	1.37658	0	0.459744	0
Renal Cell Carcinoma Signaling	1.48532	0	0.307877	0
Regulation of IL-2 Expression in Activated and Anergic T Lymphocytes	1.51408	0.260558	0	0
Folate Transformations I	0	0.245644	0	1.49962
Phosphatidylcholine Biosynthesis I	0	1.72703	0	0
B Cell Development	0	1.40303	0.291643	0
Vitamin-C Transport	0.307843	0	0	1.36455
MIF Regulation of Innate Immunity	1.36915	0.299389	0	0
Glycine Biosynthesis I	0	0	0	1.66574
CXCR4 Signaling	1.62641	0	0	0
DNA Double-Strand Break Repair by Homologous Recombination	0	0	0.244787	1.36455
Natural Killer Cell Signaling	1.57432	0	0	0
Thrombin Signaling	1.55229	0	0	0
Creatine-phosphate Biosynthesis	0	0	1.51966	0
Semaphorin Signaling in Neurons	1.45508	0	0	0
L-cysteine Degradation II	1.32571	0	0	0
